# Supplementary material for: Mobilising Cross-Sectoral Collaboration in Creating Age-Friendly Cities: Case Studies from Akita and Manchester
Source: Int J Environ Res Public Health. 2025 Jan 8;22(1):73. doi: 10.3390/ijerph22010073 (PMC11764577; doi:10.3390/ijerph22010073)
Supplement: Supplementary file 1 [file ijerph-22-00073-s001.zip]

Archive with 1 entries (1 files):
- ijerph-3315845-supplementary.pdf
